# Supplementary material for: Comparative Analysis of Mafura Butter Oils from Trichilia emetica and Trichilia dregeana Extracted by Screw-Press from Seeds Collected in KwaZulu-Natal Province of South Africa
Source: Plants (Basel). 2025 Oct 4;14(19):3071. doi: 10.3390/plants14193071 (PMC12526083; doi:10.3390/plants14193071)
Supplement: Supplementary file 1 [file plants-14-03071-s001.zip]

Archive with 1 entries (1 files):
- plants-3847076-Supplementary S1.pdf
